# Supplementary material for: Inferring Population Histories for Ancient Genomes Using Genome-Wide Genealogies
Source: Mol Biol Evol. 2021 Jun 15;38(9):3497–511. doi: 10.1093/molbev/msab174 (PMC8383901; doi:10.1093/molbev/msab174)
Supplement: msab174_Supplementary_Data [file msab174_supplementary_data.zip]

Archive with 2 entries (2 files):
- SITable1.xlsx
- Colate_MBE_SI.pdf
